# Supplementary material for: One new species and one newly recorded species of the genus Lasiochira Meyrick, 1931 (Lepidoptera, Oecophoridae) from China
Source: Zookeys. 2020 Mar 12;918:143–50. doi: 10.3897/zookeys.918.48544 (PMC7082365; doi:10.3897/zookeys.918.48544)
Supplement: XML Treatment for Lasiochira [file zookeys.918.48544-treatment1.xml]

<!DOCTYPE tp:taxon-treatment
  PUBLIC "-//TaxonX//DTD Taxonomic Treatment Publishing DTD v0 20100105//EN" "tax-treatment-NSO.dtd">
<tp:taxon-treatment xmlns:tp="http://www.plazi.org/taxpub"><tp:treatment-meta><kwd-group><label>Taxon classification</label><kwd><named-content xmlns:xlink="http://www.w3.org/1999/xlink" content-type="kingdom">Animalia</named-content></kwd><kwd><named-content xmlns:xlink="http://www.w3.org/1999/xlink" content-type="order">Lepidoptera</named-content></kwd><kwd><named-content xmlns:xlink="http://www.w3.org/1999/xlink" content-type="family">Oecophoridae</named-content></kwd></kwd-group><mixed-citation publication-type="journal"><person-group><name><surname>Yin</surname><given-names>Aihui</given-names></name><name><surname>Cai</surname><given-names>Yanpeng</given-names></name></person-group><article-title>One new species and one newly recorded species of the genus <italic><tp:taxon-name><tp:taxon-name-part taxon-name-part-type="genus" reg="Lasiochira">Lasiochira</tp:taxon-name-part></tp:taxon-name></italic> Meyrick, 1931 (<tp:taxon-name><tp:taxon-name-part taxon-name-part-type="order">Lepidoptera</tp:taxon-name-part></tp:taxon-name>, <tp:taxon-name><tp:taxon-name-part taxon-name-part-type="family">Oecophoridae</tp:taxon-name-part></tp:taxon-name>) from China</article-title><source>Zookeys</source><day>12</day><month>3</month><year>2020</year><volume>918</volume><fpage>143</fpage><lpage>150</lpage><pub-id pub-id-type="doi">10.3897/zookeys.918.48544</pub-id></mixed-citation></tp:treatment-meta><tp:nomenclature><tp:taxon-name><object-id xmlns:xlink="http://www.w3.org/1999/xlink" content-type="arpha" xlink:type="simple">4CD54479-4A7E-56E1-9298-E60E51832917</object-id>
            <tp:taxon-name-part taxon-name-part-type="genus" reg="Lasiochira">Lasiochira</tp:taxon-name-part>
          </tp:taxon-name><tp:taxon-authority>Meyrick, 1931: 71.</tp:taxon-authority></tp:nomenclature><tp:treatment-sec sec-type="type species" id="SECID0EHFAC"><title>Type species.</title><p><italic><tp:taxon-name><tp:taxon-name-part taxon-name-part-type="genus" reg="Lasiochira">Lasiochira</tp:taxon-name-part> <tp:taxon-name-part taxon-name-part-type="species" reg="camaropa">camaropa</tp:taxon-name-part></tp:taxon-name></italic> Meyrick, 1931, by monotypy.</p></tp:treatment-sec></tp:taxon-treatment>
