# Supplementary material for: One new species and one newly recorded species of the genus Lasiochira Meyrick, 1931 (Lepidoptera, Oecophoridae) from China
Source: Zookeys. 2020 Mar 12;918:143–50. doi: 10.3897/zookeys.918.48544 (PMC7082365; doi:10.3897/zookeys.918.48544)
Supplement: XML Treatment for Lasiochira wuzhishanensis [file zookeys.918.48544-treatment2.xml]

<!DOCTYPE tp:taxon-treatment
  PUBLIC "-//TaxonX//DTD Taxonomic Treatment Publishing DTD v0 20100105//EN" "tax-treatment-NSO.dtd">
<tp:taxon-treatment xmlns:tp="http://www.plazi.org/taxpub"><tp:treatment-meta><kwd-group><label>Taxon classification</label><kwd><named-content xmlns:xlink="http://www.w3.org/1999/xlink" content-type="kingdom">Animalia</named-content></kwd><kwd><named-content xmlns:xlink="http://www.w3.org/1999/xlink" content-type="order">Lepidoptera</named-content></kwd><kwd><named-content xmlns:xlink="http://www.w3.org/1999/xlink" content-type="family">Oecophoridae</named-content></kwd></kwd-group><mixed-citation publication-type="journal"><person-group><name><surname>Yin</surname><given-names>Aihui</given-names></name><name><surname>Cai</surname><given-names>Yanpeng</given-names></name></person-group><article-title>One new species and one newly recorded species of the genus <italic><tp:taxon-name><tp:taxon-name-part taxon-name-part-type="genus" reg="Lasiochira">Lasiochira</tp:taxon-name-part></tp:taxon-name></italic> Meyrick, 1931 (<tp:taxon-name><tp:taxon-name-part taxon-name-part-type="order">Lepidoptera</tp:taxon-name-part></tp:taxon-name>, <tp:taxon-name><tp:taxon-name-part taxon-name-part-type="family">Oecophoridae</tp:taxon-name-part></tp:taxon-name>) from China</article-title><source>Zookeys</source><day>12</day><month>3</month><year>2020</year><volume>918</volume><fpage>143</fpage><lpage>150</lpage><pub-id pub-id-type="doi">10.3897/zookeys.918.48544</pub-id></mixed-citation></tp:treatment-meta><tp:nomenclature><tp:taxon-name><object-id xmlns:xlink="http://www.w3.org/1999/xlink" content-type="arpha" xlink:type="simple">8A4727BB-B6B2-588F-B0AF-F4501BE5A0CE</object-id>
            <tp:taxon-name-part taxon-name-part-type="genus" reg="Lasiochira">Lasiochira</tp:taxon-name-part>
            <tp:taxon-name-part taxon-name-part-type="species" reg="wuzhishanensis">wuzhishanensis</tp:taxon-name-part>
            <object-id xmlns:xlink="http://www.w3.org/1999/xlink" content-type="zoobank" xlink:type="simple">http://zoobank.org/4001CC9D-E7DA-4374-9BF1-28A607ADAD91</object-id>
          </tp:taxon-name><tp:taxon-authority>Yin</tp:taxon-authority><tp:taxon-status xmlns:xlink="http://www.w3.org/1999/xlink" xlink:type="simple">sp. nov.</tp:taxon-status><xref ref-type="fig" rid="F1">Figs 1</xref><xref ref-type="fig" rid="F2">, 4</xref><xref ref-type="fig" rid="F2">, 6</xref><xref ref-type="fig" rid="F2">, 6a</xref></tp:nomenclature><tp:treatment-sec sec-type="material" id="SECID0E2LAC"><title>Material examined.</title><p><bold><italic>Holotype</italic></bold>: ♂; China: Hainan province, Wuzhishan City, Wuzhishan National Nature Reserve; alt. 650 m; <named-content xmlns:xlink="http://www.w3.org/1999/xlink" content-type="dwc:verbatimCoordinates" xlink:type="simple"><named-content content-type="geo-json" specific-use="{&#34;type&#34;:&#34;Point&#34;,&#34;coordinates&#34;:[109.680000,18.910000]}" id="NCID0EJMAC" xlink:type="simple">18°54'36"N, 109°40'48"E</named-content></named-content>; 10 May 2018; Zhengyong Wang leg.; YC00025. <bold><italic>Paratypes</italic></bold>: 1 ♂, 3 ♀♀; same locality as holotype; alt. 650 m; <named-content xmlns:xlink="http://www.w3.org/1999/xlink" content-type="dwc:verbatimCoordinates" xlink:type="simple"><named-content content-type="geo-json" specific-use="{&#34;type&#34;:&#34;Point&#34;,&#34;coordinates&#34;:[109.680000,18.910000]}" id="NCID0EUMAC" xlink:type="simple">18°54'36"N, 109°40'48"E</named-content></named-content>; 10–15 May 2018; Zhengyong Wang leg.; YC00026 ♂, YC00022 ♀, YC00023 ♀, YAH19072 ♀.</p></tp:treatment-sec><tp:treatment-sec sec-type="diagnosis" id="SECID0EZMAC"><title>Diagnosis.</title><p><italic><tp:taxon-name><tp:taxon-name-part taxon-name-part-type="genus" reg="Lasiochira">Lasiochira</tp:taxon-name-part> <tp:taxon-name-part taxon-name-part-type="species" reg="wuzhishanensis">wuzhishanensis</tp:taxon-name-part></tp:taxon-name></italic> Yin, sp. nov. can be distinguished from its congeners by the following two character states: forewing ocherous brown in ground color (Fig. <xref ref-type="fig" rid="F1">1</xref>); phallus with seven cornuti (Fig. <xref ref-type="fig" rid="F2">4</xref>, arrows).</p><fig id="F1" position="float" orientation="portrait"><object-id xmlns:xlink="http://www.w3.org/1999/xlink" content-type="doi" xlink:type="simple">10.3897/zookeys.918.48544.figures1-3</object-id><object-id xmlns:xlink="http://www.w3.org/1999/xlink" content-type="arpha" xlink:type="simple">B5780E7F-034A-59C4-BD05-CDBFFC092B9F</object-id><label>Figures 1–3.</label><caption><p>Adults of <italic><tp:taxon-name><tp:taxon-name-part taxon-name-part-type="genus" reg="Lasiochira">Lasiochira</tp:taxon-name-part></tp:taxon-name></italic> species <bold>1</bold><italic><tp:taxon-name><tp:taxon-name-part taxon-name-part-type="genus" reg="Lasiochira">L.</tp:taxon-name-part> <tp:taxon-name-part taxon-name-part-type="species" reg="wuzhishanensis">wuzhishanensis</tp:taxon-name-part></tp:taxon-name></italic> Yin, sp. nov., paratype, female, gen. slide no. YAH19072 <bold>2</bold><italic><tp:taxon-name><tp:taxon-name-part taxon-name-part-type="genus" reg="Lasiochira">L.</tp:taxon-name-part> <tp:taxon-name-part taxon-name-part-type="species" reg="jianfengensis">jianfengensis</tp:taxon-name-part></tp:taxon-name></italic> Yin, Wang and Park, female, gen. slide no. YC00028 <bold>3</bold><italic><tp:taxon-name><tp:taxon-name-part taxon-name-part-type="genus" reg="Lasiochira">L.</tp:taxon-name-part> <tp:taxon-name-part taxon-name-part-type="species" reg="pallidiptera">pallidiptera</tp:taxon-name-part></tp:taxon-name></italic> Yin, Wang and Park, male, gen. slide no. YAH18154. Scale bars: 2.00 mm.</p></caption><graphic xmlns:xlink="http://www.w3.org/1999/xlink" xlink:href="zookeys-918-143-g001.jpg" position="float" orientation="portrait" xlink:type="simple" id="oo_389461.jpg"><uri content-type="original_file" xlink:type="simple">https://binary.pensoft.net/fig/389461</uri></graphic></fig></tp:treatment-sec><tp:treatment-sec sec-type="description" id="SECID0ENPAC"><title>Description.</title><p>Head: Vertex and front white, tinged with pale ocherous yellow on cervical area; labial palpi white, first segment with dark brown scales dorsally, second segment somewhat tinged with pale ocherous brown, denser ventrally, third segment with broad pale ocherous brown ring at distal 1/4; antenna with scape white, covered with pale ocherous yellow scales on dorsal surface, pecten pale yellow, flagellum pale ocherous yellow, ringed with white; proboscis white.</p><p>Thorax: Tegula and mesonotum white, with three transverse pale ocherous brown bands; legs pale yellowish white, tibiae and tarsi pale ocherous brown on outer surface and pale ocherous brown and pale yellowish white on inner surface. Forewing (Fig. <xref ref-type="fig" rid="F1">1</xref>): length 5.5–7.0 mm (N = 5), about 3.3 × as long as wide, ocherous brown, slightly paler between CuP and dorsum; an N-shaped pinkish pattern running from basal 2/5 of costa diagonally outward to posterior angle of cell, obliquely to subapical part of costa, enlarged on costal margin, and diagonally narrowed to ventroapical part of termen; innermost stripe edged with two erect scale tufts, tufts black or ocherous brown on inner margin, angle between innermost and middle stripes diffused with blackish brown scales, and anteriorly with an erect pale yellowish white scale tuft, middle and outmost stripes both edged with erect scale tufts, tufts black or ocherous brown on outer margins; CuP with an erect scale tuft near distal 1/3; cilia with basal 3/5 pale ocherous brown, distal 2/5 pinkish white, edged with dark brown; ventral surface grayish brown. Hindwing (Fig. <xref ref-type="fig" rid="F1">1</xref>): dark gray; cilia yellowish gray.</p><p>Male genitalia (Fig. <xref ref-type="fig" rid="F2">4</xref>): Uncus broad at base, gradually narrowed to about 1/2, apical half parallel bilaterally, apex rounded; gnathos obtriangular, with minute granules on apical half; tegumen with nearly trapezoid posterior margins fused with uncus, anterior margin deeply emarginate; valva short and broad, sub-rectangular, heavily setose on triangular area apically; costa nearly straight; ventral margin triangularly concave inward beyond end of sacculus; sacculus narrow, slightly arched ventrally, distally with a triangular process directing downward; vinculum narrowly banded; saccus short, triangular, apex bluntly rounded; juxta obtrapezoidal, posterior margin straight, anterior margin concave mesially, lateral margins deeply emarginate at middle, forming two opposable triangular arms; phallus stout, distal 1/4 protuberant, extending to a sharp point; vesica with six irregularly-shaped, plate-like cornuti, and one small cornutus (Fig. <xref ref-type="fig" rid="F2">4</xref>, arrows).</p><p>Female genitalia (Fig. <xref ref-type="fig" rid="F2">6a</xref>): Papillae anales setose, broadly rounded posteriorly; apophyses posteriores about 2.5 times length of apophyses anteriores; eighth sternite with posterior margin straight, setose on posterior half, darkly pigmented mesolaterally, paler mesolongitudinally; antrum wide, membranous; ductus bursae narrow and sclerotized posteriorly, elongate, with undulating internal sclerotization anteriorly, bearing inception of ductus seminalis on anterior part; ductus bursae subspherical, with a spiculate inner wall; signum a transverse, dentate band, with a posteriorly projecting semicircular lobe.</p></tp:treatment-sec><tp:treatment-sec sec-type="remarks" id="SECID0ENAAE"><title>Remarks.</title><p><italic><tp:taxon-name><tp:taxon-name-part taxon-name-part-type="genus" reg="Lasiochira">Lasiochira</tp:taxon-name-part> <tp:taxon-name-part taxon-name-part-type="species" reg="wuzhishanensis">wuzhishanensis</tp:taxon-name-part></tp:taxon-name></italic> Yin, sp. nov. is very similar in wing pattern to <italic><tp:taxon-name><tp:taxon-name-part taxon-name-part-type="genus" reg="Lasiochira">L.</tp:taxon-name-part> <tp:taxon-name-part taxon-name-part-type="species" reg="jianfengensis">jianfengensis</tp:taxon-name-part></tp:taxon-name></italic> Yin, Wang and Park (Figs <xref ref-type="fig" rid="F1">1</xref>, <xref ref-type="fig" rid="F1">2</xref>), but differs by having juxta with posterior margin straight (Fig. <xref ref-type="fig" rid="F2">4</xref>); phallus with seven cornuti (Fig. <xref ref-type="fig" rid="F2">4</xref>, arrows); and corpus bursae small, nearly spherical in shape (Fig. <xref ref-type="fig" rid="F2">6a</xref>). <italic><tp:taxon-name><tp:taxon-name-part taxon-name-part-type="genus" reg="Lasiochira">Lasiochira</tp:taxon-name-part> <tp:taxon-name-part taxon-name-part-type="species" reg="jianfengensis">jianfengensis</tp:taxon-name-part></tp:taxon-name></italic> has juxta with posterior margin emarginate mesially (Fig. <xref ref-type="fig" rid="F2">5</xref>); phallus with six cornuti (Fig. <xref ref-type="fig" rid="F2">5</xref>, arrows); and corpus bursae ovate in shape and larger (Fig. <xref ref-type="fig" rid="F2">7a</xref>).</p><fig id="F2" position="float" orientation="portrait"><object-id xmlns:xlink="http://www.w3.org/1999/xlink" content-type="doi" xlink:type="simple">10.3897/zookeys.918.48544.figures4-7</object-id><object-id xmlns:xlink="http://www.w3.org/1999/xlink" content-type="arpha" xlink:type="simple">9D3F87F7-03A4-5FFE-A610-F089149A1C8B</object-id><label>Figures 4–7.</label><caption><p>Male and female genitalia of <italic><tp:taxon-name><tp:taxon-name-part taxon-name-part-type="genus" reg="Lasiochira">Lasiochira</tp:taxon-name-part></tp:taxon-name></italic> species <bold>4</bold><italic><tp:taxon-name><tp:taxon-name-part taxon-name-part-type="genus" reg="Lasiochira">L.</tp:taxon-name-part> <tp:taxon-name-part taxon-name-part-type="species" reg="wuzhishanensis">wuzhishanensis</tp:taxon-name-part></tp:taxon-name></italic> Yin, sp. nov., holotype, male genital capsule and phallus, gen. slide no. YC00025 <bold>5</bold><italic><tp:taxon-name><tp:taxon-name-part taxon-name-part-type="genus" reg="Lasiochira">L.</tp:taxon-name-part> <tp:taxon-name-part taxon-name-part-type="species" reg="jianfengensis">jianfengensis</tp:taxon-name-part></tp:taxon-name></italic> Yin, Wang and Park, male genital capsule and phallus, gen. slide no. YC00024 <bold>6</bold><italic><tp:taxon-name><tp:taxon-name-part taxon-name-part-type="genus" reg="Lasiochira">L.</tp:taxon-name-part> <tp:taxon-name-part taxon-name-part-type="species" reg="wuzhishanensis">wuzhishanensis</tp:taxon-name-part></tp:taxon-name></italic> Yin, sp. nov., paratype, female genitalia, gen. slide no. YC00023 <bold>6a</bold><italic><tp:taxon-name><tp:taxon-name-part taxon-name-part-type="genus" reg="Lasiochira">L.</tp:taxon-name-part> <tp:taxon-name-part taxon-name-part-type="species" reg="wuzhishanensis">wuzhishanensis</tp:taxon-name-part></tp:taxon-name></italic> Yin, sp. nov., enlargement of corpus bursae, gen. slide no. YC00023 <bold>7</bold><italic><tp:taxon-name><tp:taxon-name-part taxon-name-part-type="genus" reg="Lasiochira">L.</tp:taxon-name-part> <tp:taxon-name-part taxon-name-part-type="species" reg="jianfengensis">jianfengensis</tp:taxon-name-part></tp:taxon-name></italic> Yin, Wang and Park, female genitalia, gen. slide no. YC00028 <bold>7a</bold><italic><tp:taxon-name><tp:taxon-name-part taxon-name-part-type="genus" reg="Lasiochira">L.</tp:taxon-name-part> <tp:taxon-name-part taxon-name-part-type="species" reg="jianfengensis">jianfengensis</tp:taxon-name-part></tp:taxon-name></italic> Yin, Wang and Park, enlargement of corpus bursae, gen. slide no. YC00028. Scale bars: 0.40 mm.</p></caption><graphic xmlns:xlink="http://www.w3.org/1999/xlink" xlink:href="zookeys-918-143-g002.jpg" position="float" orientation="portrait" xlink:type="simple" id="oo_389462.jpg"><uri content-type="original_file" xlink:type="simple">https://binary.pensoft.net/fig/389462</uri></graphic></fig></tp:treatment-sec><tp:treatment-sec sec-type="biology" id="SECID0EWFAE"><title>Biology.</title><p>Unknown. Adults were attracted to white light in May.</p></tp:treatment-sec><tp:treatment-sec sec-type="distribution" id="SECID0E2FAE"><title>Distribution.</title><p>Known only from the type locality (China: Hainan province).</p></tp:treatment-sec><tp:treatment-sec sec-type="etymology" id="SECID0EAGAE"><title>Etymology.</title><p>The species epithet is derived from the name of the type locality, Wuzhishan National Nature Reserve.</p></tp:treatment-sec></tp:taxon-treatment>
