# Supplementary material for: One new species and one newly recorded species of the genus Lasiochira Meyrick, 1931 (Lepidoptera, Oecophoridae) from China
Source: Zookeys. 2020 Mar 12;918:143–50. doi: 10.3897/zookeys.918.48544 (PMC7082365; doi:10.3897/zookeys.918.48544)
Supplement: XML Treatment for Lasiochira pallidiptera [file zookeys.918.48544-treatment3.xml]

<!DOCTYPE tp:taxon-treatment
  PUBLIC "-//TaxonX//DTD Taxonomic Treatment Publishing DTD v0 20100105//EN" "tax-treatment-NSO.dtd">
<tp:taxon-treatment xmlns:tp="http://www.plazi.org/taxpub"><tp:treatment-meta><kwd-group><label>Taxon classification</label><kwd><named-content xmlns:xlink="http://www.w3.org/1999/xlink" content-type="kingdom">Animalia</named-content></kwd><kwd><named-content xmlns:xlink="http://www.w3.org/1999/xlink" content-type="order">Lepidoptera</named-content></kwd><kwd><named-content xmlns:xlink="http://www.w3.org/1999/xlink" content-type="family">Oecophoridae</named-content></kwd></kwd-group><mixed-citation publication-type="journal"><person-group><name><surname>Yin</surname><given-names>Aihui</given-names></name><name><surname>Cai</surname><given-names>Yanpeng</given-names></name></person-group><article-title>One new species and one newly recorded species of the genus <italic><tp:taxon-name><tp:taxon-name-part taxon-name-part-type="genus" reg="Lasiochira">Lasiochira</tp:taxon-name-part></tp:taxon-name></italic> Meyrick, 1931 (<tp:taxon-name><tp:taxon-name-part taxon-name-part-type="order">Lepidoptera</tp:taxon-name-part></tp:taxon-name>, <tp:taxon-name><tp:taxon-name-part taxon-name-part-type="family">Oecophoridae</tp:taxon-name-part></tp:taxon-name>) from China</article-title><source>Zookeys</source><day>12</day><month>3</month><year>2020</year><volume>918</volume><fpage>143</fpage><lpage>150</lpage><pub-id pub-id-type="doi">10.3897/zookeys.918.48544</pub-id></mixed-citation></tp:treatment-meta><tp:nomenclature><tp:taxon-name><object-id xmlns:xlink="http://www.w3.org/1999/xlink" content-type="arpha" xlink:type="simple">23C40F47-8678-5059-9006-F2B542FC4403</object-id>
            <tp:taxon-name-part taxon-name-part-type="genus" reg="Lasiochira">Lasiochira</tp:taxon-name-part>
            <tp:taxon-name-part taxon-name-part-type="species" reg="pallidiptera">pallidiptera</tp:taxon-name-part>
          </tp:taxon-name><tp:taxon-authority>Yin, Wang &amp; Park, 2014</tp:taxon-authority><xref ref-type="fig" rid="F1">Figs 3</xref><xref ref-type="fig" rid="F3">, 8</xref><xref ref-type="fig" rid="F3">, 9</xref><tp:nomenclature-citation-list><tp:nomenclature-citation><tp:taxon-name>
                <tp:taxon-name-part taxon-name-part-type="genus" reg="Lasiochira">Lasiochira</tp:taxon-name-part> <tp:taxon-name-part taxon-name-part-type="species" reg="pallidiptera">pallidiptera</tp:taxon-name-part></tp:taxon-name><comment>Yin, Wang &amp; Park, 2014: 30 (<tp:taxon-name><tp:taxon-name-part taxon-name-part-type="genus" reg="Lasiochira">Lasiochira</tp:taxon-name-part></tp:taxon-name>; type locality: Mt. Godae-san, Yeoncheon-gun, Gyeongbuk province, Korea).</comment></tp:nomenclature-citation></tp:nomenclature-citation-list></tp:nomenclature><tp:treatment-sec sec-type="material" id="SECID0EJIAE"><title>Material examined.</title><p>3 ♂♂, 1 ♀; China, Hubei province, Huanggang City, Yingshan County, Taohuachong Forest Park; alt. 700 m; <named-content xmlns:xlink="http://www.w3.org/1999/xlink" content-type="dwc:verbatimCoordinates" xlink:type="simple"><named-content content-type="geo-json" specific-use="{&#34;type&#34;:&#34;Point&#34;,&#34;coordinates&#34;:[115.937500,30.984444]}" id="NCID0ESIAE" xlink:type="simple">30°59'04"N, 115°56'15"E</named-content></named-content>; 5 Jun. 2018; Zhengyong Wang leg.; YAH18154 ♂, YAH18157 ♂, YAH18160 ♀, YAH19075 ♂.</p></tp:treatment-sec><tp:treatment-sec sec-type="remarks" id="SECID0EXIAE"><title>Remarks.</title><p>This species is recorded from China for the first time.</p></tp:treatment-sec><tp:treatment-sec sec-type="biology" id="SECID0E3IAE"><title>Biology.</title><p>Unknown. Adults were attracted to white light in June.</p></tp:treatment-sec><tp:treatment-sec sec-type="distribution" id="SECID0EBJAE"><title>Distribution.</title><p>China (Hubei province), Korea (Central).</p><fig id="F3" position="float" orientation="portrait"><object-id xmlns:xlink="http://www.w3.org/1999/xlink" content-type="doi" xlink:type="simple">10.3897/zookeys.918.48544.figures8-9</object-id><object-id xmlns:xlink="http://www.w3.org/1999/xlink" content-type="arpha" xlink:type="simple">38DF5A51-EDD6-516B-82D3-7FF3E384F6C2</object-id><label>Figures 8, 9.</label><caption><p>Male and female genitalia of <italic><tp:taxon-name><tp:taxon-name-part taxon-name-part-type="genus" reg="Lasiochira">L.</tp:taxon-name-part> <tp:taxon-name-part taxon-name-part-type="species" reg="pallidiptera">pallidiptera</tp:taxon-name-part></tp:taxon-name></italic> Yin, Wang and Park <bold>8</bold> male genital capsule and phallus, gen. slide no. YAH19075 <bold>9</bold> female genitalia, gen. slide no. YAH18160. Scale bars: 0.40 mm.</p></caption><graphic xmlns:xlink="http://www.w3.org/1999/xlink" xlink:href="zookeys-918-143-g003.jpg" position="float" orientation="portrait" xlink:type="simple" id="oo_389463.jpg"><uri content-type="original_file" xlink:type="simple">https://binary.pensoft.net/fig/389463</uri></graphic></fig><fig id="F4" position="float" orientation="portrait"><object-id xmlns:xlink="http://www.w3.org/1999/xlink" content-type="doi" xlink:type="simple">10.3897/zookeys.918.48544.figure10</object-id><object-id xmlns:xlink="http://www.w3.org/1999/xlink" content-type="arpha" xlink:type="simple">13682017-3AB9-51A2-8648-4F0FC4A1C08F</object-id><label>Figure 10.</label><caption><p>Distribution map of <italic><tp:taxon-name><tp:taxon-name-part taxon-name-part-type="genus" reg="Lasiochira">Lasiochira</tp:taxon-name-part></tp:taxon-name></italic> species.</p></caption><graphic xmlns:xlink="http://www.w3.org/1999/xlink" xlink:href="zookeys-918-143-g004.jpg" position="float" orientation="portrait" xlink:type="simple" id="oo_389464.jpg"><uri content-type="original_file" xlink:type="simple">https://binary.pensoft.net/fig/389464</uri></graphic></fig></tp:treatment-sec><tp:treatment-sec><!--Section generated to contain objects referenced in tp:taxon-treatment.--><fig id="F1" position="float" orientation="portrait"><object-id xmlns:xlink="http://www.w3.org/1999/xlink" content-type="doi" xlink:type="simple">10.3897/zookeys.918.48544.figures1-3</object-id><object-id xmlns:xlink="http://www.w3.org/1999/xlink" content-type="arpha" xlink:type="simple">B5780E7F-034A-59C4-BD05-CDBFFC092B9F</object-id><label>Figures 1–3.</label><caption><p>Adults of <italic><tp:taxon-name><tp:taxon-name-part taxon-name-part-type="genus" reg="Lasiochira">Lasiochira</tp:taxon-name-part></tp:taxon-name></italic> species <bold>1</bold><italic><tp:taxon-name><tp:taxon-name-part taxon-name-part-type="genus" reg="Lasiochira">L.</tp:taxon-name-part> <tp:taxon-name-part taxon-name-part-type="species" reg="wuzhishanensis">wuzhishanensis</tp:taxon-name-part></tp:taxon-name></italic> Yin, sp. nov., paratype, female, gen. slide no. YAH19072 <bold>2</bold><italic><tp:taxon-name><tp:taxon-name-part taxon-name-part-type="genus" reg="Lasiochira">L.</tp:taxon-name-part> <tp:taxon-name-part taxon-name-part-type="species" reg="jianfengensis">jianfengensis</tp:taxon-name-part></tp:taxon-name></italic> Yin, Wang and Park, female, gen. slide no. YC00028 <bold>3</bold><italic><tp:taxon-name><tp:taxon-name-part taxon-name-part-type="genus" reg="Lasiochira">L.</tp:taxon-name-part> <tp:taxon-name-part taxon-name-part-type="species" reg="pallidiptera">pallidiptera</tp:taxon-name-part></tp:taxon-name></italic> Yin, Wang and Park, male, gen. slide no. YAH18154. Scale bars: 2.00 mm.</p></caption><graphic xmlns:xlink="http://www.w3.org/1999/xlink" xlink:href="zookeys-918-143-g001.jpg" position="float" orientation="portrait" xlink:type="simple" id="oo_389461.jpg"><uri content-type="original_file" xlink:type="simple">https://binary.pensoft.net/fig/389461</uri></graphic></fig></tp:treatment-sec></tp:taxon-treatment>
